# Supplementary material for: Diffusion Weighted Imaging and T2 Mapping Detect Inflammatory Response in the Renal Tissue during Ischemia Induced Acute Kidney Injury in Different Mouse Strains and Predict Renal Outcome
Source: Biomedicines. 2021 Aug 23;9(8):1071. doi: 10.3390/biomedicines9081071 (PMC8393575; doi:10.3390/biomedicines9081071)
Supplement: Supplementary file 1 [file biomedicines-09-01071-s001.zip]

Archive with 1 entries (1 files):
- biomedicines-1256529-supplementary.pdf
